# Supplementary material for: Non-Enzymatic Detection of Glucose in Neutral Solution Using PBS-Treated Electrodeposited Copper-Nickel Electrodes
Source: Biosensors (Basel). 2021 Oct 21;11(11):409. doi: 10.3390/bios11110409 (PMC8615574; doi:10.3390/bios11110409)
Supplement: Supplementary file 1 [file biosensors-11-00409-s001.zip]

Archive with 1 entries (1 files):
- biosensors-1363972-supplementary-for Conversion.pdf
